# Supplementary material for: Metastatic tropism of molecularly defined clear-cell renal cell carcinoma clusters
Source: J Clin Invest. 2026 May 15;136(10):e195288. doi: 10.1172/JCI195288 (PMC13178644; doi:10.1172/JCI195288)
Supplement: Supporting data values [file jci-136-195288-s075.xlsx]

## Sheet: Figure 1
rowname	adrenal gland	bone	liver	lung	lymph node	muscle/soft tissue	neuro	pancreas	peritoneum	pleura	retroperitoneum	spleen	thyroid
Max	1	1	1	1	1	1	1	1	1	1	1	1	1
Min	0	0	0	0	0	0	0	0	0	0	0	0	0
1.baseline	0.257143	0.166667	0.257143	0.833333	0.742857	0.0571429	0.037037	0.142857	0.2	0.0833333	0.277778	0.0285714	0.0833333
1.followup1	0.272727	0.181818	0.30303	0.805556	0.764706	0.0625	0.625	0.15625	0.181818	0.0882353	0.323529	0.03125	0.0882353
2.baseline	0.278689	0.295082	0.183333	0.630769	0.693548	0.135593	0.0217391	0.216667	0.166667	0.0307692	0.0677966	0	0.0615385
2.followup1	0.293103	0.316667	0.206897	0.650794	0.666667	0.140351	0.210526	0.245614	0.175439	0.031746	0.0892857	0	0.111111
3.baseline	0.159091	0.136364	0.340909	0.673913	0.777778	0.0681818	0.0322581	0.0681818	0.159091	0.0869565	0.113636	0	0.108696
3.followup1	0.209302	0.159091	0.318182	0.75	0.818182	0.0697674	0.1875	0.0930233	0.186047	0.0681818	0.186047	0	0.113636
4.baseline	0.2	0.230769	0.102564	0.906977	0.756098	0.0769231	0.04	0.0512821	0.128205	0.162791	0.0512821	0.025641	0.0232558
4.followup1	0.222222	0.25	0.111111	0.902439	0.684211	0.0555556	0.363636	0.0810811	0.157895	0.170732	0.0833333	0.0277778	0.0243902
5.baseline	0.296296	0.333333	0.357143	0.5	0.851852	0.148148	0	0.0740741	0.259259	0.107143	0.259259	0.037037	0.0357143
5.followup1	0.384615	0.346154	0.444444	0.592593	0.884615	0.153846	0	0.0769231	0.307692	0.0740741	0.230769	0.115385	0.037037
6.baseline	0.272727	0.0909091	0.217391	0.740741	0.8	0.142857	0	0.0454545	0.181818	0.192308	0.227273	0.0909091	0
6.followup1	0.380952	0.238095	0.26087	0.8	0.863636	0.190476	0.333333	0.047619	0.190476	0.12	0.142857	0.047619	0
7.baseline	0.363636	0.363636	0	0.727273	0.727273	0	0.111111	0	0.0909091	0	0.0909091	0	0.0909091
7.followup1	0.4	0.2	0.1	0.727273	0.818182	0	0	0	0.1	0	0.1	0	0.0909091

## Sheet: Figure 2
organ_name	metric	nmf7_rfzd	value
lymph node	percent_has_mets	snoRNA	0.727273
lymph node	percent_has_mets	Stromal /Proliferative	0.8
lymph node	percent_has_mets	Proliferative	0.851852
lymph node	percent_has_mets	T-effector /Proliferative	0.756098
lymph node	percent_has_mets	Complement /Omega-oxidation	0.777778
lymph node	percent_has_mets	Angiogenic	0.693548
lymph node	percent_has_mets	Angiogenic /Stromal	0.742857
lymph node	total_tumor_burden	snoRNA	18.4472
lymph node	total_tumor_burden	Stromal /Proliferative	19.9828
lymph node	total_tumor_burden	Proliferative	78.4621
lymph node	total_tumor_burden	T-effector /Proliferative	34.9867
lymph node	total_tumor_burden	Complement /Omega-oxidation	24.585
lymph node	total_tumor_burden	Angiogenic	15.8739
lymph node	total_tumor_burden	Angiogenic /Stromal	25.1954
lymph node	total_tumor_count	snoRNA	2
lymph node	total_tumor_count	Stromal /Proliferative	2.2
lymph node	total_tumor_count	Proliferative	6.92593
lymph node	total_tumor_count	T-effector /Proliferative	4.53659
lymph node	total_tumor_count	Complement /Omega-oxidation	3.55556
lymph node	total_tumor_count	Angiogenic	2.09677
lymph node	total_tumor_count	Angiogenic /Stromal	3.28571
pancreas	percent_has_mets	snoRNA	0
pancreas	percent_has_mets	Stromal /Proliferative	0.0454545
pancreas	percent_has_mets	Proliferative	0.0740741
pancreas	percent_has_mets	T-effector /Proliferative	0.0512821
pancreas	percent_has_mets	Complement /Omega-oxidation	0.0681818
pancreas	percent_has_mets	Angiogenic	0.216667
pancreas	percent_has_mets	Angiogenic /Stromal	0.142857
pancreas	total_tumor_burden	snoRNA	0
pancreas	total_tumor_burden	Stromal /Proliferative	0.176811
pancreas	total_tumor_burden	Proliferative	0.668477
pancreas	total_tumor_burden	T-effector /Proliferative	0.544476
pancreas	total_tumor_burden	Complement /Omega-oxidation	1.14124
pancreas	total_tumor_burden	Angiogenic	4.46578
pancreas	total_tumor_burden	Angiogenic /Stromal	3.83068
pancreas	total_tumor_count	snoRNA	0
pancreas	total_tumor_count	Stromal /Proliferative	0.0909091
pancreas	total_tumor_count	Proliferative	0.111111
pancreas	total_tumor_count	T-effector /Proliferative	0.0512821
pancreas	total_tumor_count	Complement /Omega-oxidation	0.0681818
pancreas	total_tumor_count	Angiogenic	0.816667
pancreas	total_tumor_count	Angiogenic /Stromal	0.228571

## Sheet: Figure 3
dataset	Organ Name	Overall	Atezolizumab	Atezolizumab + Bevacizumab	Sunitinib
Total Tumor Burden	CNS	1.24 (0.72, 2.14) p = 0.4	1.06 (0.57, 1.95) p = 0.9	2.19 (0.33, 14.44) p = 0.4	3.02 (0.17, 54.71) p = 0.5
	adrenal gland	0.99 (0.85, 1.15) p > 0.9	1.04 (0.8, 1.37) p = 0.7	1.06 (0.83, 1.34) p = 0.6	0.88 (0.66, 1.19) p = 0.4
	bone	0.82 (0.7, 0.95) p = 0.007	0.87 (0.69, 1.11) p = 0.3	0.6 (0.38, 0.96) p = 0.03	0.92 (0.75, 1.12) p = 0.4
	liver	0.98 (0.87, 1.1) p = 0.7	1.08 (0.9, 1.3) p = 0.4	0.82 (0.65, 1.04) p = 0.10	1.11 (0.86, 1.43) p = 0.4
	lung	1 (0.89, 1.13) p > 0.9	0.92 (0.73, 1.17) p = 0.5	1.21 (0.97, 1.52) p = 0.09	0.92 (0.76, 1.13) p = 0.4
	lymph node	0.94 (0.84, 1.04) p = 0.2	1.03 (0.83, 1.27) p = 0.8	1 (0.85, 1.19) p > 0.9	0.82 (0.68, 0.99) p = 0.04
	muscle/soft tissue	1.07 (0.85, 1.34) p = 0.6	0.54 (0.18, 1.58) p = 0.3	1.3 (0.93, 1.81) p = 0.1	0.97 (0.55, 1.72) p > 0.9
	pancreas	1.04 (0.85, 1.28) p = 0.7	0.58 (0.25, 1.36) p = 0.2	0.79 (0.48, 1.3) p = 0.3	1.78 (1.18, 2.69) p = 0.006
	peritoneum	1.09 (0.93, 1.27) p = 0.3	1.26 (0.85, 1.87) p = 0.2	1.1 (0.9, 1.35) p = 0.4	1 (0.73, 1.37) p > 0.9
	pleura	1.1 (0.9, 1.35) p = 0.3	0.92 (0.57, 1.47) p = 0.7	1.28 (0.97, 1.68) p = 0.08	0.74 (0.18, 3.04) p = 0.7
	retroperitoneum	0.94 (0.79, 1.13) p = 0.5	0.87 (0.55, 1.39) p = 0.6	0.97 (0.72, 1.3) p = 0.8	0.99 (0.77, 1.27) p > 0.9
	spleen	0.76 (0.16, 3.71) p = 0.7	3.06 (0.16, 59.2) p = 0.5	0.56 (0.07, 4.41) p = 0.6
	thyroid	1.16 (0.86, 1.56) p = 0.3	1.74 (1, 3.03) p =0.0498	0.85 (0.44, 1.62) p = 0.6	1.06 (0.66, 1.69) p = 0.8

## Sheet: Figure 4A
ACTARM	met (Yes/No)	PFSINV	Survival Distribution Function Estimate	grp	surv2	marker	p value:
Atezo	0	0	1	., met = no		+	log-rank p = 0.2
Atezo	0	0.36164	0.987654	., met = no		+	log-rank p = 0.2
Atezo	0	0.986291	0.975309	., met = no		+	log-rank p = 0.2
Atezo	0	1.08492	0.962963	., met = no		+	log-rank p = 0.2
Atezo	0	1.18355	0.950617	., met = no		+	log-rank p = 0.2
Atezo	0	1.28218	0.938272	., met = no		+	log-rank p = 0.2
Atezo	0	1.41368	0.925926	., met = no		+	log-rank p = 0.2
Atezo	0	1.67669	0.91358	., met = no		+	log-rank p = 0.2
Atezo	0	1.70957	0.901235	., met = no		+	log-rank p = 0.2
Atezo	0	2.07121	0.888889	., met = no		+	log-rank p = 0.2
Atezo	0	2.23559	0.876543	., met = no		+	log-rank p = 0.2
Atezo	0	2.59723	0.82716	., met = no		+	log-rank p = 0.2
Atezo	0	2.63011	0.814815	., met = no		+	log-rank p = 0.2
Atezo	0	2.66298	0.790123	., met = no		+	log-rank p = 0.2
Atezo	0	2.69586	0.765432	., met = no		+	log-rank p = 0.2
Atezo	0	2.72874	0.740741	., met = no		+	log-rank p = 0.2
Atezo	0	2.76161	0.716049	., met = no		+	log-rank p = 0.2
Atezo	0	2.79449	0.654321	., met = no		+	log-rank p = 0.2
Atezo	0	2.82737	0.641975	., met = no		+	log-rank p = 0.2
Atezo	0	2.86024	0.62963	., met = no		+	log-rank p = 0.2
Atezo	0	2.89312	0.617284	., met = no		+	log-rank p = 0.2
Atezo	0	2.95887	0.604938	., met = no		+	log-rank p = 0.2
Atezo	0	2.99175	0.567901	., met = no		+	log-rank p = 0.2
Atezo	0	4.1753	0.555556	., met = no		+	log-rank p = 0.2
Atezo	0	4.76707	0.54321	., met = no		+	log-rank p = 0.2
Atezo	0	5.35885	0.518519	., met = no		+	log-rank p = 0.2
Atezo	0	5.4246	0.506173	., met = no		+	log-rank p = 0.2
Atezo	0	5.45747	0.493827	., met = no		+	log-rank p = 0.2
Atezo	0	5.52323	0.481481	., met = no		+	log-rank p = 0.2
Atezo	0	5.58898	0.469136	., met = no		+	log-rank p = 0.2
Atezo	0	5.62186	0.45679	., met = no		+	log-rank p = 0.2
Atezo	0	6
Atezo	0	7.13417	0.444444	., met = no		+	log-rank p = 0.2
Atezo	0	7.39718	0.432099	., met = no		+	log-rank p = 0.2
Atezo	0	8.21909	0.419753	., met = no		+	log-rank p = 0.2
Atezo	0	8.25196	0.407407	., met = no		+	log-rank p = 0.2
Atezo	0	8.35059	0.395062	., met = no		+	log-rank p = 0.2
Atezo	0	8.41635	0.382716	., met = no		+	log-rank p = 0.2
Atezo	0	10.9149	0.37037	., met = no		+	log-rank p = 0.2
Atezo	0	10.9478	0.358025	., met = no		+	log-rank p = 0.2
Atezo	0	11.0465	0.345679	., met = no		+	log-rank p = 0.2
Atezo	0	11.1122	0.320988	., met = no		+	log-rank p = 0.2
Atezo	0	12
Atezo	0	13.6437	0.308642	., met = no		+	log-rank p = 0.2
Atezo	0	13.9067	0.296296	., met = no		+	log-rank p = 0.2
Atezo	0	13.9724	0.283951	., met = no		+	log-rank p = 0.2
Atezo	0	16.4382	0.271605	., met = no		+	log-rank p = 0.2
Atezo	0	22.2244	0.259259	., met = no		+	log-rank p = 0.2
Atezo	0	23.5395	0.259259	., met = no	0.259259	+	log-rank p = 0.2
Atezo	0	24
Atezo	0	24.723	0.259259	., met = no	0.259259	+	log-rank p = 0.2
Atezo	0	24.9203	0.259259	., met = no	0.259259	+	log-rank p = 0.2
Atezo	0	24.9203	0.259259	., met = no	0.259259	+	log-rank p = 0.2
Atezo	0	24.9532	0.259259	., met = no	0.259259	+	log-rank p = 0.2
Atezo	0	25.0847	0.259259	., met = no	0.259259	+	log-rank p = 0.2
Atezo	0	25.0847	0.259259	., met = no	0.259259	+	log-rank p = 0.2
Atezo	0	25.1833	0.240741	., met = no		+	log-rank p = 0.2
Atezo	0	25.2162	0.240741	., met = no	0.240741	+	log-rank p = 0.2
Atezo	0	25.6436	0.240741	., met = no	0.240741	+	log-rank p = 0.2
Atezo	0	27.6819	0.240741	., met = no	0.240741	+	log-rank p = 0.2
Atezo	0	27.9449	0.216667	., met = no		+	log-rank p = 0.2
Atezo	0	30.4106	0.216667	., met = no	0.216667	+	log-rank p = 0.2
Atezo	0	31.2654	0.216667	., met = no	0.216667	+	log-rank p = 0.2
Atezo	0	31.3969	0.216667	., met = no	0.216667	+	log-rank p = 0.2
Atezo	0	32.2517	0.216667	., met = no	0.216667	+	log-rank p = 0.2
Atezo	0	32.3503	0.216667	., met = no	0.216667	+	log-rank p = 0.2
Atezo	0	33.0079	0.216667	., met = no	0.216667	+	log-rank p = 0.2
Atezo	0	35.9339	0.216667	., met = no	0.216667	+	log-rank p = 0.2
Atezo	0	36
Atezo	0	37.2489	0.108333	., met = no		+	log-rank p = 0.2
Atezo	0	38.4325	0.108333	., met = no	0.108333	+	log-rank p = 0.2
Atezo	1	0	1	., met = yes		+	log-rank p = 0.2
Atezo	1	2.56436	0.909091	., met = yes		+	log-rank p = 0.2
Atezo	1	2.63011	0.818182	., met = yes		+	log-rank p = 0.2
Atezo	1	2.66298	0.636364	., met = yes		+	log-rank p = 0.2
Atezo	1	3.15613	0.545455	., met = yes		+	log-rank p = 0.2
Atezo	1	5.35885	0.454545	., met = yes		+	log-rank p = 0.2
Atezo	1	5.58898	0.363636	., met = yes		+	log-rank p = 0.2
Atezo	1	6
Atezo	1	8.25196	0.363636	., met = yes	0.363636	+	log-rank p = 0.2
Atezo	1	8.35059	0.242424	., met = yes		+	log-rank p = 0.2
Atezo	1	8.51498	0.121212	., met = yes		+	log-rank p = 0.2
Atezo	1	12
Atezo	1	19.4628	0	., met = yes		+	log-rank p = 0.2
Atezo	1	24
Atezo + Beva	0	0	1	., met = no		+	log-rank p = 0.6
Atezo + Beva	0	1.28218	0.988889	., met = no		+	log-rank p = 0.6
Atezo + Beva	0	1.51231	0.977778	., met = no		+	log-rank p = 0.6
Atezo + Beva	0	1.57806	0.966667	., met = no		+	log-rank p = 0.6
Atezo + Beva	0	1.70957	0.955556	., met = no		+	log-rank p = 0.6
Atezo + Beva	0	1.9397	0.944444	., met = no		+	log-rank p = 0.6
Atezo + Beva	0	2.33422	0.933333	., met = no		+	log-rank p = 0.6
Atezo + Beva	0	2.56436	0.922222	., met = no		+	log-rank p = 0.6
Atezo + Beva	0	2.59723	0.9	., met = no		+	log-rank p = 0.6
Atezo + Beva	0	2.63011	0.888889	., met = no		+	log-rank p = 0.6
Atezo + Beva	0	2.66298	0.855556	., met = no		+	log-rank p = 0.6
Atezo + Beva	0	2.69586	0.833333	., met = no		+	log-rank p = 0.6
Atezo + Beva	0	2.79449	0.822222	., met = no		+	log-rank p = 0.6
Atezo + Beva	0	2.82737	0.8	., met = no		+	log-rank p = 0.6
Atezo + Beva	0	2.82737	0.8	., met = no	0.8	+	log-rank p = 0.6
Atezo + Beva	0	2.86024	0.788732	., met = no		+	log-rank p = 0.6
Atezo + Beva	0	2.95887	0.777465	., met = no		+	log-rank p = 0.6
Atezo + Beva	0	3.6164	0.766197	., met = no		+	log-rank p = 0.6
Atezo + Beva	0	3.97804	0.75493	., met = no		+	log-rank p = 0.6
Atezo + Beva	0	5.03008	0.743662	., met = no		+	log-rank p = 0.6
Atezo + Beva	0	5.22734	0.732394	., met = no		+	log-rank p = 0.6
Atezo + Beva	0	5.45747	0.721127	., met = no		+	log-rank p = 0.6
Atezo + Beva	0	5.5561	0.698592	., met = no		+	log-rank p = 0.6
Atezo + Beva	0	5.65473	0.664789	., met = no		+	log-rank p = 0.6
Atezo + Beva	0	5.75336	0.653521	., met = no		+	log-rank p = 0.6
Atezo + Beva	0	5.91774	0.642254	., met = no		+	log-rank p = 0.6
Atezo + Beva	0	6
Atezo + Beva	0	7.06842	0.630986	., met = no		+	log-rank p = 0.6
Atezo + Beva	0	8.05471	0.619718	., met = no		+	log-rank p = 0.6
Atezo + Beva	0	8.08758	0.608451	., met = no		+	log-rank p = 0.6
Atezo + Beva	0	8.12046	0.608451	., met = no	0.608451	+	log-rank p = 0.6
Atezo + Beva	0	8.25196	0.596971	., met = no		+	log-rank p = 0.6
Atezo + Beva	0	8.31772	0.57401	., met = no		+	log-rank p = 0.6
Atezo + Beva	0	8.54785	0.55105	., met = no		+	log-rank p = 0.6
Atezo + Beva	0	8.6136	0.539569	., met = no		+	log-rank p = 0.6
Atezo + Beva	0	8.64648	0.528089	., met = no		+	log-rank p = 0.6
Atezo + Beva	0	9.13963	0.516609	., met = no		+	log-rank p = 0.6
Atezo + Beva	0	10.5204	0.505129	., met = no		+	log-rank p = 0.6
Atezo + Beva	0	10.9807	0.493649	., met = no		+	log-rank p = 0.6
Atezo + Beva	0	11.0793	0.482168	., met = no		+	log-rank p = 0.6
Atezo + Beva	0	11.1122	0.470688	., met = no		+	log-rank p = 0.6
Atezo + Beva	0	11.5725	0.459208	., met = no		+	log-rank p = 0.6
Atezo + Beva	0	11.7369	0.447728	., met = no		+	log-rank p = 0.6
Atezo + Beva	0	12
Atezo + Beva	0	12.0656	0.436248	., met = no		+	log-rank p = 0.6
Atezo + Beva	0	12.3286	0.424767	., met = no		+	log-rank p = 0.6
Atezo + Beva	0	12.6574	0.413287	., met = no		+	log-rank p = 0.6
Atezo + Beva	0	13.4793	0.401807	., met = no		+	log-rank p = 0.6
Atezo + Beva	0	13.6437	0.401807	., met = no	0.401807	+	log-rank p = 0.6
Atezo + Beva	0	16.5697	0.389989	., met = no		+	log-rank p = 0.6
Atezo + Beva	0	16.6026	0.378171	., met = no		+	log-rank p = 0.6
Atezo + Beva	0	16.6683	0.366354	., met = no		+	log-rank p = 0.6
Atezo + Beva	0	18.5751	0.354536	., met = no		+	log-rank p = 0.6
Atezo + Beva	0	19.2984	0.342718	., met = no		+	log-rank p = 0.6
Atezo + Beva	0	19.5286	0.3309	., met = no		+	log-rank p = 0.6
Atezo + Beva	0	19.6929	0.319082	., met = no		+	log-rank p = 0.6
Atezo + Beva	0	21.9285	0.307264	., met = no		+	log-rank p = 0.6
Atezo + Beva	0	22.7833	0.307264	., met = no	0.307264	+	log-rank p = 0.6
Atezo + Beva	0	22.8491	0.307264	., met = no	0.307264	+	log-rank p = 0.6
Atezo + Beva	0	22.9477	0.294462	., met = no		+	log-rank p = 0.6
Atezo + Beva	0	24
Atezo + Beva	0	24.4929	0.281659	., met = no		+	log-rank p = 0.6
Atezo + Beva	0	24.8545	0.281659	., met = no	0.281659	+	log-rank p = 0.6
Atezo + Beva	0	24.8874	0.281659	., met = no	0.281659	+	log-rank p = 0.6
Atezo + Beva	0	24.9203	0.267576	., met = no		+	log-rank p = 0.6
Atezo + Beva	0	24.9203	0.267576	., met = no	0.267576	+	log-rank p = 0.6
Atezo + Beva	0	24.9203	0.267576	., met = no	0.267576	+	log-rank p = 0.6
Atezo + Beva	0	25.1175	0.251836	., met = no		+	log-rank p = 0.6
Atezo + Beva	0	25.3148	0.251836	., met = no	0.251836	+	log-rank p = 0.6
Atezo + Beva	0	25.3477	0.235047	., met = no		+	log-rank p = 0.6
Atezo + Beva	0	25.7422	0.235047	., met = no	0.235047	+	log-rank p = 0.6
Atezo + Beva	0	26.1038	0.235047	., met = no	0.235047	+	log-rank p = 0.6
Atezo + Beva	0	27.0572	0.21546	., met = no		+	log-rank p = 0.6
Atezo + Beva	0	27.123	0.176285	., met = no		+	log-rank p = 0.6
Atezo + Beva	0	27.6161	0.176285	., met = no	0.176285	+	log-rank p = 0.6
Atezo + Beva	0	27.912	0.176285	., met = no	0.176285	+	log-rank p = 0.6
Atezo + Beva	0	28.3394	0.151102	., met = no		+	log-rank p = 0.6
Atezo + Beva	0	30.8709	0.151102	., met = no	0.151102	+	log-rank p = 0.6
Atezo + Beva	0	31.4627	0.151102	., met = no	0.151102	+	log-rank p = 0.6
Atezo + Beva	0	33.1394	0.151102	., met = no	0.151102	+	log-rank p = 0.6
Atezo + Beva	0	33.1394	0.151102	., met = no	0.151102	+	log-rank p = 0.6
Atezo + Beva	0	35.9339	0.151102	., met = no	0.151102	+	log-rank p = 0.6
Atezo + Beva	0	36
Atezo + Beva	0	38.3996	0.151102	., met = no	0.151102	+	log-rank p = 0.6
Atezo + Beva	1	0	1	., met = yes		+	log-rank p = 0.6
Atezo + Beva	1	1.15067	0.857143	., met = yes		+	log-rank p = 0.6
Atezo + Beva	1	1.21643	0.714286	., met = yes		+	log-rank p = 0.6
Atezo + Beva	1	6
Atezo + Beva	1	11.0793	0.571429	., met = yes		+	log-rank p = 0.6
Atezo + Beva	1	11.3095	0.428571	., met = yes		+	log-rank p = 0.6
Atezo + Beva	1	12
Atezo + Beva	1	21.9285	0.428571	., met = yes	0.428571	+	log-rank p = 0.6
Atezo + Beva	1	24
Atezo + Beva	1	31.8901	0.214286	., met = yes		+	log-rank p = 0.6
Atezo + Beva	1	36
Atezo + Beva	1	38.564	0.214286	., met = yes	0.214286	+	log-rank p = 0.6
Sunitinib	0	0	1	., met = no		+	log-rank p = 0.02
Sunitinib	0	0.0328764	1	., met = no	1	+	log-rank p = 0.02
Sunitinib	0	1.41368	0.974684	., met = no		+	log-rank p = 0.02
Sunitinib	0	1.44656	0.949367	., met = no		+	log-rank p = 0.02
Sunitinib	0	1.61094	0.936709	., met = no		+	log-rank p = 0.02
Sunitinib	0	2.56436	0.924051	., met = no		+	log-rank p = 0.02
Sunitinib	0	2.59723	0.911392	., met = no		+	log-rank p = 0.02
Sunitinib	0	2.69586	0.898734	., met = no		+	log-rank p = 0.02
Sunitinib	0	2.72874	0.860759	., met = no		+	log-rank p = 0.02
Sunitinib	0	2.76161	0.822785	., met = no		+	log-rank p = 0.02
Sunitinib	0	2.79449	0.78481	., met = no		+	log-rank p = 0.02
Sunitinib	0	2.82737	0.772152	., met = no		+	log-rank p = 0.02
Sunitinib	0	2.89312	0.759494	., met = no		+	log-rank p = 0.02
Sunitinib	0	2.926	0.746835	., met = no		+	log-rank p = 0.02
Sunitinib	0	2.95887	0.734177	., met = no		+	log-rank p = 0.02
Sunitinib	0	3.38626	0.721519	., met = no		+	log-rank p = 0.02
Sunitinib	0	3.48489	0.708861	., met = no		+	log-rank p = 0.02
Sunitinib	0	3.71503	0.696203	., met = no		+	log-rank p = 0.02
Sunitinib	0	4.37255	0.683544	., met = no		+	log-rank p = 0.02
Sunitinib	0	4.43831	0.670886	., met = no		+	log-rank p = 0.02
Sunitinib	0	5.35885	0.64557	., met = no		+	log-rank p = 0.02
Sunitinib	0	5.39172	0.632911	., met = no		+	log-rank p = 0.02
Sunitinib	0	5.4246	0.607595	., met = no		+	log-rank p = 0.02
Sunitinib	0	5.5561	0.582278	., met = no		+	log-rank p = 0.02
Sunitinib	0	5.58898	0.56962	., met = no		+	log-rank p = 0.02
Sunitinib	0	5.65473	0.56962	., met = no	0.56962	+	log-rank p = 0.02
Sunitinib	0	5.72049	0.556674	., met = no		+	log-rank p = 0.02
Sunitinib	0	5.75336	0.543728	., met = no		+	log-rank p = 0.02
Sunitinib	0	5.91774	0.530783	., met = no		+	log-rank p = 0.02
Sunitinib	0	6
Sunitinib	0	6.37801	0.517837	., met = no		+	log-rank p = 0.02
Sunitinib	0	6.50952	0.504891	., met = no		+	log-rank p = 0.02
Sunitinib	0	7.03554	0.478999	., met = no		+	log-rank p = 0.02
Sunitinib	0	7.13417	0.466053	., met = no		+	log-rank p = 0.02
Sunitinib	0	7.7917	0.453107	., met = no		+	log-rank p = 0.02
Sunitinib	0	8.12046	0.440161	., met = no		+	log-rank p = 0.02
Sunitinib	0	8.15334	0.414269	., met = no		+	log-rank p = 0.02
Sunitinib	0	8.18621	0.401323	., met = no		+	log-rank p = 0.02
Sunitinib	0	8.28484	0.388377	., met = no		+	log-rank p = 0.02
Sunitinib	0	8.35059	0.375432	., met = no		+	log-rank p = 0.02
Sunitinib	0	8.38347	0.362486	., met = no		+	log-rank p = 0.02
Sunitinib	0	8.71223	0.34954	., met = no		+	log-rank p = 0.02
Sunitinib	0	9.79715	0.336594	., met = no		+	log-rank p = 0.02
Sunitinib	0	11.2437	0.323648	., met = no		+	log-rank p = 0.02
Sunitinib	0	11.3423	0.310702	., met = no		+	log-rank p = 0.02
Sunitinib	0	11.4081	0.297756	., met = no		+	log-rank p = 0.02
Sunitinib	0	12
Sunitinib	0	12.8875	0.28481	., met = no		+	log-rank p = 0.02
Sunitinib	0	13.8409	0.28481	., met = no	0.28481	+	log-rank p = 0.02
Sunitinib	0	14.0053	0.28481	., met = no	0.28481	+	log-rank p = 0.02
Sunitinib	0	14.104	0.27057	., met = no		+	log-rank p = 0.02
Sunitinib	0	16.2409	0.256329	., met = no		+	log-rank p = 0.02
Sunitinib	0	16.6354	0.242089	., met = no		+	log-rank p = 0.02
Sunitinib	0	16.7341	0.227848	., met = no		+	log-rank p = 0.02
Sunitinib	0	18.4436	0.213608	., met = no		+	log-rank p = 0.02
Sunitinib	0	18.6738	0.213608	., met = no	0.213608	+	log-rank p = 0.02
Sunitinib	0	19.2327	0.19835	., met = no		+	log-rank p = 0.02
Sunitinib	0	19.4299	0.19835	., met = no	0.19835	+	log-rank p = 0.02
Sunitinib	0	21.8957	0.181821	., met = no		+	log-rank p = 0.02
Sunitinib	0	22.3559	0.165292	., met = no		+	log-rank p = 0.02
Sunitinib	0	23.2436	0.165292	., met = no	0.165292	+	log-rank p = 0.02
Sunitinib	0	23.2765	0.146926	., met = no		+	log-rank p = 0.02
Sunitinib	0	24
Sunitinib	0	25.0189	0.146926	., met = no	0.146926	+	log-rank p = 0.02
Sunitinib	0	25.0518	0.146926	., met = no	0.146926	+	log-rank p = 0.02
Sunitinib	0	25.1833	0.146926	., met = no	0.146926	+	log-rank p = 0.02
Sunitinib	0	26.7614	0.146926	., met = no	0.146926	+	log-rank p = 0.02
Sunitinib	0	30.4435	0.146926	., met = no	0.146926	+	log-rank p = 0.02
Sunitinib	0	31.4627	0.146926	., met = no	0.146926	+	log-rank p = 0.02
Sunitinib	0	33.0407	0.146926	., met = no	0.146926	+	log-rank p = 0.02
Sunitinib	0	36
Sunitinib	0	37.9722	0.146926	., met = no	0.146926	+	log-rank p = 0.02
Sunitinib	1	0	1	., met = yes		+	log-rank p = 0.02
Sunitinib	1	1.2493	0.923077	., met = yes		+	log-rank p = 0.02
Sunitinib	1	5.85199	0.846154	., met = yes		+	log-rank p = 0.02
Sunitinib	1	6
Sunitinib	1	11.2766	0.769231	., met = yes		+	log-rank p = 0.02
Sunitinib	1	12
Sunitinib	1	12.3944	0.692308	., met = yes		+	log-rank p = 0.02
Sunitinib	1	14.0711	0.615385	., met = yes		+	log-rank p = 0.02
Sunitinib	1	24
Sunitinib	1	24.9203	0.538462	., met = yes		+	log-rank p = 0.02
Sunitinib	1	25.8079	0.538462	., met = yes	0.538462	+	log-rank p = 0.02
Sunitinib	1	27.6819	0.538462	., met = yes	0.538462	+	log-rank p = 0.02
Sunitinib	1	27.7476	0.538462	., met = yes	0.538462	+	log-rank p = 0.02
Sunitinib	1	27.8791	0.403846	., met = yes		+	log-rank p = 0.02
Sunitinib	1	30.5093	0.269231	., met = yes		+	log-rank p = 0.02
Sunitinib	1	35.7366	0.134615	., met = yes		+	log-rank p = 0.02
Sunitinib	1	35.9996	0	., met = yes		+	log-rank p = 0.02
Sunitinib	1	36

## Sheet: Figure 4B
ACTARM	NMF12vsREST1	PFSINV	Survival Distribution Function Estimate	grp	surv2	marker	p value:
Atezo	1&2	0	1	.1&2		+	log-rank p = 0.007
Atezo	1&2	1.41368	0.973684	.1&2		+	log-rank p = 0.007
Atezo	1&2	2.07121	0.947368	.1&2		+	log-rank p = 0.007
Atezo	1&2	2.56436	0.921053	.1&2		+	log-rank p = 0.007
Atezo	1&2	2.59723	0.894737	.1&2		+	log-rank p = 0.007
Atezo	1&2	2.63011	0.868421	.1&2		+	log-rank p = 0.007
Atezo	1&2	2.66298	0.842105	.1&2		+	log-rank p = 0.007
Atezo	1&2	2.69586	0.789474	.1&2		+	log-rank p = 0.007
Atezo	1&2	2.72874	0.736842	.1&2		+	log-rank p = 0.007
Atezo	1&2	2.76161	0.684211	.1&2		+	log-rank p = 0.007
Atezo	1&2	2.95887	0.657895	.1&2		+	log-rank p = 0.007
Atezo	1&2	5.35885	0.605263	.1&2		+	log-rank p = 0.007
Atezo	1&2	5.58898	0.578947	.1&2		+	log-rank p = 0.007
Atezo	1&2	5.62186	0.552632	.1&2		+	log-rank p = 0.007
Atezo	1&2	6
Atezo	1&2	7.39718	0.526316	.1&2		+	log-rank p = 0.007
Atezo	1&2	8.21909	0.5	.1&2		+	log-rank p = 0.007
Atezo	1&2	8.25196	0.5	.1&2	0.5	+	log-rank p = 0.007
Atezo	1&2	8.41635	0.472222	.1&2		+	log-rank p = 0.007
Atezo	1&2	10.9149	0.444444	.1&2		+	log-rank p = 0.007
Atezo	1&2	11.2437	0.416667	.1&2		+	log-rank p = 0.007
Atezo	1&2	12
Atezo	1&2	13.9724	0.388889	.1&2		+	log-rank p = 0.007
Atezo	1&2	22.2244	0.361111	.1&2		+	log-rank p = 0.007
Atezo	1&2	23.5395	0.361111	.1&2	0.361111	+	log-rank p = 0.007
Atezo	1&2	24
Atezo	1&2	24.723	0.361111	.1&2	0.361111	+	log-rank p = 0.007
Atezo	1&2	24.8545	0.361111	.1&2	0.361111	+	log-rank p = 0.007
Atezo	1&2	24.9203	0.361111	.1&2	0.361111	+	log-rank p = 0.007
Atezo	1&2	24.9532	0.361111	.1&2	0.361111	+	log-rank p = 0.007
Atezo	1&2	25.0847	0.361111	.1&2	0.361111	+	log-rank p = 0.007
Atezo	1&2	25.0847	0.361111	.1&2	0.361111	+	log-rank p = 0.007
Atezo	1&2	30.4106	0.361111	.1&2	0.361111	+	log-rank p = 0.007
Atezo	1&2	30.575	0.361111	.1&2	0.361111	+	log-rank p = 0.007
Atezo	1&2	32.2517	0.361111	.1&2	0.361111	+	log-rank p = 0.007
Atezo	1&2	33.0079	0.361111	.1&2	0.361111	+	log-rank p = 0.007
Atezo	1&2	35.9339	0.361111	.1&2	0.361111	+	log-rank p = 0.007
Atezo	1&2	36
Atezo	1&2	37.2489	0	.1&2		+	log-rank p = 0.007
Atezo	Rest	0	1	.Rest		+	log-rank p = 0.007
Atezo	Rest	0.36164	0.977778	.Rest		+	log-rank p = 0.007
Atezo	Rest	0.986291	0.955556	.Rest		+	log-rank p = 0.007
Atezo	Rest	1.08492	0.933333	.Rest		+	log-rank p = 0.007
Atezo	Rest	1.18355	0.911111	.Rest		+	log-rank p = 0.007
Atezo	Rest	1.28218	0.888889	.Rest		+	log-rank p = 0.007
Atezo	Rest	1.67669	0.866667	.Rest		+	log-rank p = 0.007
Atezo	Rest	2.23559	0.844444	.Rest		+	log-rank p = 0.007
Atezo	Rest	2.59723	0.777778	.Rest		+	log-rank p = 0.007
Atezo	Rest	2.63011	0.755556	.Rest		+	log-rank p = 0.007
Atezo	Rest	2.66298	0.711111	.Rest		+	log-rank p = 0.007
Atezo	Rest	2.76161	0.688889	.Rest		+	log-rank p = 0.007
Atezo	Rest	2.79449	0.6	.Rest		+	log-rank p = 0.007
Atezo	Rest	2.82737	0.577778	.Rest		+	log-rank p = 0.007
Atezo	Rest	2.86024	0.555556	.Rest		+	log-rank p = 0.007
Atezo	Rest	2.89312	0.533333	.Rest		+	log-rank p = 0.007
Atezo	Rest	2.926	0.511111	.Rest		+	log-rank p = 0.007
Atezo	Rest	2.99175	0.466667	.Rest		+	log-rank p = 0.007
Atezo	Rest	3.15613	0.444444	.Rest		+	log-rank p = 0.007
Atezo	Rest	4.1753	0.422222	.Rest		+	log-rank p = 0.007
Atezo	Rest	5.35885	0.4	.Rest		+	log-rank p = 0.007
Atezo	Rest	5.4246	0.377778	.Rest		+	log-rank p = 0.007
Atezo	Rest	5.45747	0.355556	.Rest		+	log-rank p = 0.007
Atezo	Rest	5.49035	0.333333	.Rest		+	log-rank p = 0.007
Atezo	Rest	6
Atezo	Rest	7.13417	0.311111	.Rest		+	log-rank p = 0.007
Atezo	Rest	8.25196	0.288889	.Rest		+	log-rank p = 0.007
Atezo	Rest	8.35059	0.266667	.Rest		+	log-rank p = 0.007
Atezo	Rest	8.51498	0.244444	.Rest		+	log-rank p = 0.007
Atezo	Rest	10.9478	0.222222	.Rest		+	log-rank p = 0.007
Atezo	Rest	11.1122	0.177778	.Rest		+	log-rank p = 0.007
Atezo	Rest	12
Atezo	Rest	13.6437	0.155556	.Rest		+	log-rank p = 0.007
Atezo	Rest	13.9067	0.133333	.Rest		+	log-rank p = 0.007
Atezo	Rest	14.0382	0.111111	.Rest		+	log-rank p = 0.007
Atezo	Rest	16.6683	0.0888889	.Rest		+	log-rank p = 0.007
Atezo	Rest	24
Atezo	Rest	24.9203	0.0888889	.Rest	0.0888889	+	log-rank p = 0.007
Atezo	Rest	25.2162	0.0888889	.Rest	0.0888889	+	log-rank p = 0.007
Atezo	Rest	32.3503	0.0888889	.Rest	0.0888889	+	log-rank p = 0.007
Atezo	Rest	36
Atezo	Rest	38.4325	0.0888889	.Rest	0.0888889	+	log-rank p = 0.007
Atezo + Beva	1&2	0	1	.1&2		+	log-rank p = 0.06
Atezo + Beva	1&2	1.15067	0.970588	.1&2		+	log-rank p = 0.06
Atezo + Beva	1&2	1.28218	0.941176	.1&2		+	log-rank p = 0.06
Atezo + Beva	1&2	1.70957	0.911765	.1&2		+	log-rank p = 0.06
Atezo + Beva	1&2	1.9397	0.882353	.1&2		+	log-rank p = 0.06
Atezo + Beva	1&2	2.59723	0.852941	.1&2		+	log-rank p = 0.06
Atezo + Beva	1&2	2.63011	0.823529	.1&2		+	log-rank p = 0.06
Atezo + Beva	1&2	3.97804	0.794118	.1&2		+	log-rank p = 0.06
Atezo + Beva	1&2	5.5561	0.764706	.1&2		+	log-rank p = 0.06
Atezo + Beva	1&2	6
Atezo + Beva	1&2	8.08758	0.735294	.1&2		+	log-rank p = 0.06
Atezo + Beva	1&2	8.54785	0.676471	.1&2		+	log-rank p = 0.06
Atezo + Beva	1&2	8.6136	0.647059	.1&2		+	log-rank p = 0.06
Atezo + Beva	1&2	10.5204	0.617647	.1&2		+	log-rank p = 0.06
Atezo + Beva	1&2	11.0793	0.558824	.1&2		+	log-rank p = 0.06
Atezo + Beva	1&2	11.3095	0.529412	.1&2		+	log-rank p = 0.06
Atezo + Beva	1&2	11.7369	0.5	.1&2		+	log-rank p = 0.06
Atezo + Beva	1&2	12
Atezo + Beva	1&2	12.3286	0.470588	.1&2		+	log-rank p = 0.06
Atezo + Beva	1&2	12.6574	0.441176	.1&2		+	log-rank p = 0.06
Atezo + Beva	1&2	13.6437	0.441176	.1&2	0.441176	+	log-rank p = 0.06
Atezo + Beva	1&2	16.5697	0.409664	.1&2		+	log-rank p = 0.06
Atezo + Beva	1&2	19.2984	0.378151	.1&2		+	log-rank p = 0.06
Atezo + Beva	1&2	21.9285	0.378151	.1&2	0.378151	+	log-rank p = 0.06
Atezo + Beva	1&2	22.8491	0.378151	.1&2	0.378151	+	log-rank p = 0.06
Atezo + Beva	1&2	24
Atezo + Beva	1&2	24.9203	0.378151	.1&2	0.378151	+	log-rank p = 0.06
Atezo + Beva	1&2	25.3148	0.378151	.1&2	0.378151	+	log-rank p = 0.06
Atezo + Beva	1&2	25.7422	0.378151	.1&2	0.378151	+	log-rank p = 0.06
Atezo + Beva	1&2	27.0572	0.32413	.1&2		+	log-rank p = 0.06
Atezo + Beva	1&2	27.912	0.32413	.1&2	0.32413	+	log-rank p = 0.06
Atezo + Beva	1&2	28.1093	0.32413	.1&2	0.32413	+	log-rank p = 0.06
Atezo + Beva	1&2	30.8709	0.32413	.1&2	0.32413	+	log-rank p = 0.06
Atezo + Beva	1&2	31.8901	0.216086	.1&2		+	log-rank p = 0.06
Atezo + Beva	1&2	33.1394	0.216086	.1&2	0.216086	+	log-rank p = 0.06
Atezo + Beva	1&2	36
Atezo + Beva	1&2	38.3996	0.216086	.1&2	0.216086	+	log-rank p = 0.06
Atezo + Beva	Rest	0	1	.Rest		+	log-rank p = 0.06
Atezo + Beva	Rest	1.21643	0.981132	.Rest		+	log-rank p = 0.06
Atezo + Beva	Rest	1.51231	0.962264	.Rest		+	log-rank p = 0.06
Atezo + Beva	Rest	1.57806	0.943396	.Rest		+	log-rank p = 0.06
Atezo + Beva	Rest	2.33422	0.924528	.Rest		+	log-rank p = 0.06
Atezo + Beva	Rest	2.56436	0.90566	.Rest		+	log-rank p = 0.06
Atezo + Beva	Rest	2.59723	0.867925	.Rest		+	log-rank p = 0.06
Atezo + Beva	Rest	2.66298	0.811321	.Rest		+	log-rank p = 0.06
Atezo + Beva	Rest	2.69586	0.773585	.Rest		+	log-rank p = 0.06
Atezo + Beva	Rest	2.79449	0.735849	.Rest		+	log-rank p = 0.06
Atezo + Beva	Rest	2.82737	0.716981	.Rest		+	log-rank p = 0.06
Atezo + Beva	Rest	2.82737	0.716981	.Rest	0.716981	+	log-rank p = 0.06
Atezo + Beva	Rest	2.86024	0.697603	.Rest		+	log-rank p = 0.06
Atezo + Beva	Rest	2.95887	0.678225	.Rest		+	log-rank p = 0.06
Atezo + Beva	Rest	3.6164	0.658848	.Rest		+	log-rank p = 0.06
Atezo + Beva	Rest	5.03008	0.63947	.Rest		+	log-rank p = 0.06
Atezo + Beva	Rest	5.22734	0.620092	.Rest		+	log-rank p = 0.06
Atezo + Beva	Rest	5.5561	0.600714	.Rest		+	log-rank p = 0.06
Atezo + Beva	Rest	5.65473	0.54258	.Rest		+	log-rank p = 0.06
Atezo + Beva	Rest	5.75336	0.523202	.Rest		+	log-rank p = 0.06
Atezo + Beva	Rest	5.91774	0.484447	.Rest		+	log-rank p = 0.06
Atezo + Beva	Rest	6
Atezo + Beva	Rest	7.06842	0.465069	.Rest		+	log-rank p = 0.06
Atezo + Beva	Rest	8.05471	0.445691	.Rest		+	log-rank p = 0.06
Atezo + Beva	Rest	8.12046	0.445691	.Rest	0.445691	+	log-rank p = 0.06
Atezo + Beva	Rest	8.25196	0.425432	.Rest		+	log-rank p = 0.06
Atezo + Beva	Rest	8.31772	0.405174	.Rest		+	log-rank p = 0.06
Atezo + Beva	Rest	8.64648	0.384915	.Rest		+	log-rank p = 0.06
Atezo + Beva	Rest	9.13963	0.364656	.Rest		+	log-rank p = 0.06
Atezo + Beva	Rest	10.9807	0.344398	.Rest		+	log-rank p = 0.06
Atezo + Beva	Rest	11.1122	0.324139	.Rest		+	log-rank p = 0.06
Atezo + Beva	Rest	12
Atezo + Beva	Rest	16.6026	0.30388	.Rest		+	log-rank p = 0.06
Atezo + Beva	Rest	16.6683	0.283622	.Rest		+	log-rank p = 0.06
Atezo + Beva	Rest	21.9285	0.263363	.Rest		+	log-rank p = 0.06
Atezo + Beva	Rest	22.7833	0.263363	.Rest	0.263363	+	log-rank p = 0.06
Atezo + Beva	Rest	22.9477	0.241416	.Rest		+	log-rank p = 0.06
Atezo + Beva	Rest	24
Atezo + Beva	Rest	24.4929	0.219469	.Rest		+	log-rank p = 0.06
Atezo + Beva	Rest	24.8545	0.219469	.Rest	0.219469	+	log-rank p = 0.06
Atezo + Beva	Rest	24.9203	0.219469	.Rest	0.219469	+	log-rank p = 0.06
Atezo + Beva	Rest	25.3477	0.192035	.Rest		+	log-rank p = 0.06
Atezo + Beva	Rest	26.1038	0.192035	.Rest	0.192035	+	log-rank p = 0.06
Atezo + Beva	Rest	27.123	0.16003	.Rest		+	log-rank p = 0.06
Atezo + Beva	Rest	27.6161	0.16003	.Rest	0.16003	+	log-rank p = 0.06
Atezo + Beva	Rest	28.3394	0.120022	.Rest		+	log-rank p = 0.06
Atezo + Beva	Rest	31.4627	0.120022	.Rest	0.120022	+	log-rank p = 0.06
Atezo + Beva	Rest	35.9339	0.120022	.Rest	0.120022	+	log-rank p = 0.06
Atezo + Beva	Rest	36
Atezo + Beva	Rest	38.564	0.120022	.Rest	0.120022	+	log-rank p = 0.06
Sunitinib	1&2	0	1	.1&2		+	log-rank p = <0.001
Sunitinib	1&2	0.0328764	1	.1&2	1	+	log-rank p = <0.001
Sunitinib	1&2	2.79449	0.964286	.1&2		+	log-rank p = <0.001
Sunitinib	1&2	5.5561	0.892857	.1&2		+	log-rank p = <0.001
Sunitinib	1&2	6
Sunitinib	1&2	8.15334	0.857143	.1&2		+	log-rank p = <0.001
Sunitinib	1&2	8.28484	0.821429	.1&2		+	log-rank p = <0.001
Sunitinib	1&2	8.35059	0.785714	.1&2		+	log-rank p = <0.001
Sunitinib	1&2	8.38347	0.75	.1&2		+	log-rank p = <0.001
Sunitinib	1&2	11.2437	0.714286	.1&2		+	log-rank p = <0.001
Sunitinib	1&2	11.2766	0.678571	.1&2		+	log-rank p = <0.001
Sunitinib	1&2	12
Sunitinib	1&2	12.8875	0.642857	.1&2		+	log-rank p = <0.001
Sunitinib	1&2	13.8409	0.642857	.1&2	0.642857	+	log-rank p = <0.001
Sunitinib	1&2	14.0053	0.642857	.1&2	0.642857	+	log-rank p = <0.001
Sunitinib	1&2	14.0711	0.602679	.1&2		+	log-rank p = <0.001
Sunitinib	1&2	14.104	0.5625	.1&2		+	log-rank p = <0.001
Sunitinib	1&2	16.6354	0.522321	.1&2		+	log-rank p = <0.001
Sunitinib	1&2	19.2327	0.482143	.1&2		+	log-rank p = <0.001
Sunitinib	1&2	19.4299	0.482143	.1&2	0.482143	+	log-rank p = <0.001
Sunitinib	1&2	21.8957	0.438312	.1&2		+	log-rank p = <0.001
Sunitinib	1&2	22.3559	0.394481	.1&2		+	log-rank p = <0.001
Sunitinib	1&2	23.2436	0.394481	.1&2	0.394481	+	log-rank p = <0.001
Sunitinib	1&2	24
Sunitinib	1&2	24.9203	0.34517	.1&2		+	log-rank p = <0.001
Sunitinib	1&2	25.0189	0.34517	.1&2	0.34517	+	log-rank p = <0.001
Sunitinib	1&2	26.7614	0.34517	.1&2	0.34517	+	log-rank p = <0.001
Sunitinib	1&2	27.6819	0.34517	.1&2	0.34517	+	log-rank p = <0.001
Sunitinib	1&2	27.7476	0.34517	.1&2	0.34517	+	log-rank p = <0.001
Sunitinib	1&2	27.8791	0.230114	.1&2		+	log-rank p = <0.001
Sunitinib	1&2	30.4435	0.230114	.1&2	0.230114	+	log-rank p = <0.001
Sunitinib	1&2	30.5093	0	.1&2		+	log-rank p = <0.001
Sunitinib	1&2	36
Sunitinib	Rest	0	1	.Rest		+	log-rank p = <0.001
Sunitinib	Rest	1.2493	0.982456	.Rest		+	log-rank p = <0.001
Sunitinib	Rest	1.41368	0.964912	.Rest		+	log-rank p = <0.001
Sunitinib	Rest	1.44656	0.947368	.Rest		+	log-rank p = <0.001
Sunitinib	Rest	1.54519	0.929825	.Rest		+	log-rank p = <0.001
Sunitinib	Rest	1.61094	0.912281	.Rest		+	log-rank p = <0.001
Sunitinib	Rest	2.56436	0.894737	.Rest		+	log-rank p = <0.001
Sunitinib	Rest	2.59723	0.877193	.Rest		+	log-rank p = <0.001
Sunitinib	Rest	2.69586	0.859649	.Rest		+	log-rank p = <0.001
Sunitinib	Rest	2.72874	0.807018	.Rest		+	log-rank p = <0.001
Sunitinib	Rest	2.76161	0.77193	.Rest		+	log-rank p = <0.001
Sunitinib	Rest	2.79449	0.736842	.Rest		+	log-rank p = <0.001
Sunitinib	Rest	2.82737	0.719298	.Rest		+	log-rank p = <0.001
Sunitinib	Rest	2.89312	0.701754	.Rest		+	log-rank p = <0.001
Sunitinib	Rest	2.926	0.684211	.Rest		+	log-rank p = <0.001
Sunitinib	Rest	2.95887	0.666667	.Rest		+	log-rank p = <0.001
Sunitinib	Rest	3.38626	0.649123	.Rest		+	log-rank p = <0.001
Sunitinib	Rest	3.48489	0.631579	.Rest		+	log-rank p = <0.001
Sunitinib	Rest	3.71503	0.614035	.Rest		+	log-rank p = <0.001
Sunitinib	Rest	4.37255	0.596491	.Rest		+	log-rank p = <0.001
Sunitinib	Rest	4.43831	0.578947	.Rest		+	log-rank p = <0.001
Sunitinib	Rest	5.35885	0.54386	.Rest		+	log-rank p = <0.001
Sunitinib	Rest	5.39172	0.526316	.Rest		+	log-rank p = <0.001
Sunitinib	Rest	5.4246	0.491228	.Rest		+	log-rank p = <0.001
Sunitinib	Rest	5.58898	0.473684	.Rest		+	log-rank p = <0.001
Sunitinib	Rest	5.65473	0.473684	.Rest	0.473684	+	log-rank p = <0.001
Sunitinib	Rest	5.68761	0.455466	.Rest		+	log-rank p = <0.001
Sunitinib	Rest	5.72049	0.437247	.Rest		+	log-rank p = <0.001
Sunitinib	Rest	5.75336	0.419028	.Rest		+	log-rank p = <0.001
Sunitinib	Rest	5.85199	0.40081	.Rest		+	log-rank p = <0.001
Sunitinib	Rest	5.91774	0.382591	.Rest		+	log-rank p = <0.001
Sunitinib	Rest	6
Sunitinib	Rest	6.37801	0.364372	.Rest		+	log-rank p = <0.001
Sunitinib	Rest	6.50952	0.346154	.Rest		+	log-rank p = <0.001
Sunitinib	Rest	6.96979	0.327935	.Rest		+	log-rank p = <0.001
Sunitinib	Rest	7.03554	0.309717	.Rest		+	log-rank p = <0.001
Sunitinib	Rest	7.13417	0.291498	.Rest		+	log-rank p = <0.001
Sunitinib	Rest	7.7917	0.273279	.Rest		+	log-rank p = <0.001
Sunitinib	Rest	8.15334	0.255061	.Rest		+	log-rank p = <0.001
Sunitinib	Rest	8.18621	0.236842	.Rest		+	log-rank p = <0.001
Sunitinib	Rest	8.71223	0.218623	.Rest		+	log-rank p = <0.001
Sunitinib	Rest	9.79715	0.200405	.Rest		+	log-rank p = <0.001
Sunitinib	Rest	11.3423	0.182186	.Rest		+	log-rank p = <0.001
Sunitinib	Rest	11.4081	0.163968	.Rest		+	log-rank p = <0.001
Sunitinib	Rest	12
Sunitinib	Rest	12.3944	0.145749	.Rest		+	log-rank p = <0.001
Sunitinib	Rest	16.7341	0.12753	.Rest		+	log-rank p = <0.001
Sunitinib	Rest	18.4436	0.109312	.Rest		+	log-rank p = <0.001
Sunitinib	Rest	18.6738	0.109312	.Rest	0.109312	+	log-rank p = <0.001
Sunitinib	Rest	23.2765	0.0874494	.Rest		+	log-rank p = <0.001
Sunitinib	Rest	24
Sunitinib	Rest	25.0518	0.0874494	.Rest	0.0874494	+	log-rank p = <0.001
Sunitinib	Rest	33.0407	0.0874494	.Rest	0.0874494	+	log-rank p = <0.001
Sunitinib	Rest	35.7366	0.0437247	.Rest		+	log-rank p = <0.001
Sunitinib	Rest	36
Sunitinib	Rest	37.9722	0.0437247	.Rest	0.0437247	+	log-rank p = <0.001

## Sheet: Supp. Fig 1
Rowname	adrenal gland	bone	heart	liver	lung	lymph node	muscle/soft tissue	neuro	pancreas	peritoneum	pleura	retroperitoneum	spleen	thyroid
Tumor Burden (cm3)	1741.65	5753.04	16.9185	7860.52	5122.27	8684.54	613.65	110.057	602.4	2346.47	2877.96	2543.6	35.556	219.616
Tumor Count	86	182	3	275	2946	992	62	8	76	155	171	110	7	30

## Sheet: Supp. Fig. 2
rowname	adrenal gland	bone	liver	lung	lymph node	muscle/soft tissue	neuro	pancreas	peritoneum	pleura	retroperitoneum	spleen	thyroid
Max	17.7045	17.7045	17.7045	17.7045	17.7045	17.7045	17.7045	17.7045	17.7045	17.7045	17.7045	17.7045	17.7045
Min	0	0	0	0	0	0	0	0	0	0	0	0	0
1.baseline	0.4	0.277778	1.25714	12.1389	3.28571	0.171429	0.037037	0.228571	0.4	0.361111	0.638889	0.0571429	0.111111
1.followup1	0.393939	0.666667	1.63636	11.5278	3.64706	0.0625	1.375	0.1875	0.393939	0.352941	0.794118	0.0625	0.117647
2.baseline	0.360656	0.672131	0.7	6.04615	2.09677	0.135593	0.0217391	0.816667	0.516667	1.12308	0.0677966	0	0.0923077
2.followup1	0.37931	0.8	0.655172	5.31746	2.05	0.140351	0.842105	0.912281	0.561404	1.1746	0.107143	0	0.142857
3.baseline	0.204545	0.477273	1.27273	12.1087	3.55556	0.0681818	0.0322581	0.0681818	0.295455	0.26087	0.25	0	0.130435
3.followup1	0.302326	0.545455	2.61364	17.7045	3.38636	0.0930233	0.8125	0.116279	0.325581	0.227273	0.465116	0	0.136364
4.baseline	0.2	0.692308	0.333333	15.1395	4.53659	0.153846	0.04	0.0512821	0.153846	1	0.102564	0.025641	0.0232558
4.followup1	0.222222	0.722222	0.555556	16.8537	4.05263	0.0555556	1.54545	0.108108	0.236842	0.341463	0.166667	0.0277778	0.0243902
5.baseline	0.333333	1.40741	1.82143	13.3571	6.92593	0.703704	0	0.111111	1.85185	0.25	1.51852	0.037037	0.0357143
5.followup1	0.423077	1.80769	4.03704	15.5556	7.80769	2.84615	0	0.0769231	3.46154	0.148148	1.84615	0.230769	0.037037
6.baseline	0.363636	0.227273	0.652174	11.1111	2.2	0.619048	0	0.0909091	1.09091	0.423077	0.681818	0.136364	0
6.followup1	0.52381	0.47619	1.17391	7.36	2.22727	0.714286	0.333333	0.0952381	0.857143	0.28	0.190476	0.047619	0
7.baseline	0.454545	1.54545	0	4	2	0	0.111111	0	0.636364	0	0.818182	0	0.272727
7.followup1	0.5	1.5	0.2	5.18182	2.27273	0	0	0	0.3	0	0.9	0	0.272727

## Sheet: Supp. Fig. 3
rowname	adrenal gland	bone	liver	lung	lymph node	muscle/soft tissue	neuro	pancreas	peritoneum	pleura	retroperitoneum	spleen	thyroid
Max	104.479	104.479	104.479	104.479	104.479	104.479	104.479	104.479	104.479	104.479	104.479	104.479	104.479
Min	0	0	0	0	0	0	0	0	0	0	0	0	0
1.baseline	3.38134	16.9495	55.2783	9.4529	25.1954	0.330184	0.543347	3.83068	0.792284	1.23256	8.31188	0.024308	0.624519
1.followup1	1.71798	14.4637	58.8315	8.93116	21.5541	0.220536	14.7774	3.17844	0.810605	1.29674	26.3041	0.0368799	0.706651
2.baseline	12.2338	28.1676	5.28242	6.95149	15.8739	0.910742	0.042436	4.46578	3.08075	8.12278	0.158658	0	0.478975
2.followup1	12.7606	30.2569	3.8618	4.13482	14.0933	0.983886	1.53055	5.20988	3.52327	14.4222	0.279292	0	0.273851
3.baseline	4.94565	9.86151	71.8761	22.8401	24.585	5.28244	0.138118	1.14124	12.8012	17.1363	2.0306	0	0.311203
3.followup1	4.00966	6.88164	87.494	19.8362	22.7836	0.657638	1.60508	1.26954	12.8218	0.517506	3.69175	0	0.220469
4.baseline	1.8657	15.849	5.22503	37.1653	34.9867	0.625608	0.0448875	0.544476	0.456202	6.0501	0.342389	0.0260659	0.352223
4.followup1	0.72284	15.8654	26.4858	67.9879	21.5729	0.274328	2.69422	2.46139	0.883013	5.01015	0.256106	0.0803992	0.361132
5.baseline	2.32513	28.4121	24.5152	14.2759	78.4621	5.55912	0	0.668477	38.0706	5.54321	49.9935	0.127075	0.0318702
5.followup1	3.03314	48.4082	53.5967	18.3633	104.479	9.95598	0	0.456045	34.9208	0.686288	59.2937	1.28661	0.0109863
6.baseline	2.90804	3.18876	23.3074	25.2595	19.9828	2.03056	0	0.176811	9.61401	26.6183	15.4337	1.37535	0
6.followup1	3.74948	8.11604	41.7066	26.1673	18.0395	4.55178	0.143232	0.247501	6.76932	19.4533	1.71241	0.0450099	0
7.baseline	26.6964	62.0307	0	8.08813	18.4472	0	2.18572	0	15.6141	0	40.6766	0	1.5569
7.followup1	12.0748	83.5501	1.26228	22.7844	12.6691	0	0	0	0.972407	0	95.8713	0	1.44678

## Sheet: Supp. Fig. 4
dataset	Organ Name	Overall	Atezolizumab	Atezolizumab + Bevacizumab	Sunitinib
Presence of Disease	CNS	2.23 (0.43, 11.58) p = 0.3	0.93 (0.1, 8.48) p > 0.9	6.6 (0.07, 608.27) p = 0.4	5.62 (0.06, 518.06) p = 0.5
	adrenal gland	1 (0.55, 1.82) p > 0.9	1.33 (0.45, 3.97) p = 0.6	1.41 (0.56, 3.53) p = 0.5	0.49 (0.15, 1.59) p = 0.2
	bone	0.44 (0.22, 0.89) p = 0.02	0.69 (0.21, 2.26) p = 0.5	0.11 (0.02, 0.66) p = 0.02	0.83 (0.29, 2.43) p = 0.7
	liver	0.8 (0.42, 1.49) p = 0.5	1.2 (0.42, 3.38) p = 0.7	0.27 (0.08, 0.97) p = 0.044	1.53 (0.52, 4.53) p = 0.4
	lung	1.25 (0.71, 2.2) p = 0.4	0.88 (0.32, 2.41) p = 0.8	1.54 (0.55, 4.35) p = 0.4	1.33 (0.54, 3.27) p = 0.5
	lymph node	1.11 (0.61, 1.99) p = 0.7	1.4 (0.38, 5.15) p = 0.6	1.59 (0.64, 3.97) p = 0.3	0.6 (0.23, 1.57) p = 0.3
	muscle/soft tissue	1.22 (0.49, 3.01) p = 0.7	0.14 (0.01, 2.94) p = 0.2	3.56 (0.84, 15.03) p = 0.08	1.42 (0.23, 8.87) p = 0.7
	pancreas	1.37 (0.62, 3.04) p = 0.4	0.11 (0.01, 2.29) p = 0.2	0.75 (0.14, 3.94) p = 0.7	7.13 (1.81, 28.07) p = 0.005
	peritoneum	1.64 (0.84, 3.19) p = 0.1	2.12 (0.67, 6.69) p = 0.2	1.43 (0.48, 4.24) p = 0.5	1.51 (0.44, 5.22) p = 0.5
	pleura	1.68 (0.67, 4.23) p = 0.3	0.81 (0.11, 6) p = 0.8	3.29 (0.99, 10.95) p = 0.05	0.38 (0.01, 15.98) p = 0.6
	retroperitoneum	0.97 (0.44, 2.13) p > 0.9	1.3 (0.32, 5.29) p = 0.7	0.78 (0.19, 3.17) p = 0.7	1.03 (0.29, 3.7) p > 0.9
	spleen	0.96 (0.11, 8.5) p > 0.9	3.2 (0.19, 53.41) p = 0.4	0.33 (0.01, 13.9) p = 0.6
	thyroid	1.91 (0.76, 4.82) p = 0.2	4.48 (0.93, 21.61) p = 0.06	0.79 (0.15, 4.15) p = 0.8	2.05 (0.39, 10.79) p = 0.4

## Sheet: Supp. Fig. 5 
dataset	Organ Name	Overall	Atezolizumab	Atezolizumab + Bevacizumab	Sunitinib
Total Tumor Count	CNS	1.75 (0.4, 7.67) p = 0.5	0.87 (0.13, 5.89) p = 0.9	6.6 (0.07, 608.27) p = 0.4	5.62 (0.06, 518.06) p = 0.5
	adrenal gland	0.95 (0.58, 1.55) p = 0.8	1.39 (0.51, 3.8) p = 0.5	1.11 (0.56, 2.2) p = 0.8	0.55 (0.2, 1.52) p = 0.3
	bone	0.54 (0.34, 0.87) p = 0.01	0.7 (0.33, 1.49) p = 0.4	0.18 (0.04, 0.84) p = 0.03	0.77 (0.43, 1.35) p = 0.4
	liver	0.93 (0.69, 1.24) p = 0.6	1.11 (0.72, 1.71) p = 0.6	0.5 (0.24, 1.06) p = 0.07	1.23 (0.74, 2.04) p = 0.4
	lung	0.99 (0.86, 1.13) p = 0.8	0.9 (0.69, 1.18) p = 0.5	1.04 (0.82, 1.33) p = 0.7	1.01 (0.81, 1.25) p > 0.9
	lymph node	0.91 (0.74, 1.12) p = 0.4	1.08 (0.7, 1.67) p = 0.7	1.07 (0.78, 1.47) p = 0.7	0.67 (0.46, 0.98) p = 0.04
	muscle/soft tissue	1.12 (0.67, 1.88) p = 0.7	0.17 (0.01, 2.93) p = 0.2	1.43 (0.7, 2.94) p = 0.3	1.19 (0.46, 3.11) p = 0.7
	pancreas	1.15 (0.72, 1.83) p = 0.6	0.23 (0.03, 1.94) p = 0.2	0.74 (0.23, 2.36) p = 0.6	2.37 (1.03, 5.47) p = 0.043
	peritoneum	1.27 (0.9, 1.78) p = 0.2	2.08 (0.94, 4.61) p = 0.07	1.2 (0.74, 1.94) p = 0.5	1.08 (0.59, 1.96) p = 0.8
	pleura	1.09 (0.76, 1.58) p = 0.6	0.89 (0.45, 1.74) p = 0.7	1.57 (0.88, 2.78) p = 0.1	0.67 (0.09, 5.02) p = 0.7
	retroperitoneum	0.97 (0.65, 1.47) p = 0.9	1 (0.34, 2.94) p > 0.9	0.98 (0.47, 2.06) p > 0.9	1.01 (0.59, 1.74) p > 0.9
	spleen	1.37 (0.24, 7.96) p = 0.7	2.87 (0.33, 25.19) p = 0.3	0.33 (0.01, 13.91) p = 0.6
	thyroid	1.83 (0.9, 3.72) p = 0.10	3.13 (0.94, 10.37) p = 0.06	1.13 (0.3, 4.19) p = 0.9	1.52 (0.43, 5.33) p = 0.5
